# Supplementary material for: Expression Profiling Analysis of the SWEET Gene Family in In Vitro Pitaya Under Low-Temperature Stress and Study of Its Cold Resistance Mechanism
Source: Plants (Basel). 2024 Nov 2;13(21):3092. doi: 10.3390/plants13213092 (PMC11548471; doi:10.3390/plants13213092)
Supplement: Supplementary file 1 [file plants-13-03092-s001.zip]

Archive with 1 entries (1 files):
- plants-3275374-supplementary.xlsx
