# Supplementary material for: Expression Profiling Analysis of the SWEET Gene Family in In Vitro Pitaya Under Low-Temperature Stress and Study of Its Cold Resistance Mechanism
Source: Plants (Basel). 2024 Nov 2;13(21):3092. doi: 10.3390/plants13213092 (PMC11548471; doi:10.3390/plants13213092)
Supplement: Supplementary file 1 [file plants-13-03092-s001.zip › plants-3275374-supplementary.xlsx]

## Sheet: Sheet1
Supplementary Table 1 HuSWEETs' expression after 6 h for 4 °C treatment and at room temperature.
Gene name	Sample Name	Ct	Actin Ct	△Ct	Mean △Ct	-ΔΔCt	Expression(2-ΔΔCt)	Mean Expression(2-ΔΔCt)	STDEV	P Value
HuSWEET1	CK	31.39	25.78	5.61		0.01	1.00696
HuSWEET1	CK	31.43	25.79	5.64	5.62333	-0.02	0.986233	0.997729	0.0105464	0.323349
HuSWEET1	CK	31.38	25.76	5.62		0	1
HuSWEET1	T1	31.43	25.78	5.65		-0.03	0.97942
HuSWEET1	T1	31.36	25.79	5.57		0.05	1.03526	1.00955	0.0281824
HuSWEET1	T1	31.36	25.76	5.6		0.02	1.01396
HuSWEET2	CK		25.78
HuSWEET2	CK		25.79
HuSWEET2	CK		25.76
HuSWEET2	T1		25.78
HuSWEET2	T1		25.79
HuSWEET2	T1		25.76
HuSWEET3	CK	30.19	25.78	4.41		1.21	2.31338
HuSWEET3	CK	30.13	25.79	4.34		1.28	2.42839	2.32545	0.0974699	0.344637
HuSWEET3	CK	30.22	25.76	4.46		1.16	2.23457
HuSWEET3	T1	30.21	25.78	4.43		1.19	2.28153
HuSWEET3	T1	30.21	25.79	4.42		1.2	2.2974	2.29743	0.0159245
HuSWEET3	T1	30.17	25.76	4.41		1.21	2.31338
HuSWEET4	CK		25.78
HuSWEET4	CK		25.79
HuSWEET4	CK		25.76
HuSWEET4	T1	31.33	25.78	5.55		0.07	1.04972
HuSWEET4	T1	31.37	25.79	5.58		0.04	1.02811	1.01683	0.0397511
HuSWEET4	T1	31.42	25.76	5.66		-0.04	0.972655
HuSWEET5	CK	30.56	25.78	4.78		0.84	1.79005
HuSWEET5	CK	30.53	25.79	4.74		0.88	1.84038	1.77464	0.0746452	0.000447249
HuSWEET5	CK	30.62	25.76	4.86		0.76	1.69349
HuSWEET5	T1	29.96	25.78	4.18		1.44	2.71321
HuSWEET5	T1	29.93	25.79	4.14		1.48	2.78949	2.73863	0.0440395
HuSWEET5	T1	29.94	25.76	4.18		1.44	2.71321
HuSWEET6	CK		25.78
HuSWEET6	CK		25.79
HuSWEET6	CK		25.76
HuSWEET6	T1		25.78
HuSWEET6	T1		25.79
HuSWEET6	T1		25.76
HuSWEET7	CK		25.78
HuSWEET7	CK		25.79
HuSWEET7	CK		25.76
HuSWEET7	T1		25.78
HuSWEET7	T1		25.79
HuSWEET7	T1		25.76
HuSWEET8	CK	28.95	25.78	3.17		2.45	5.46416
HuSWEET8	CK	28.91	25.79	3.12		2.5	5.65685	5.64564	0.176133	0.116151
HuSWEET8	CK	28.84	25.76	3.08		2.54	5.81589
HuSWEET8	T1	28.96	25.78	3.18		2.44	5.42642
HuSWEET8	T1	29.09	25.79	3.3		2.32	4.99332	5.3329	0.303818
HuSWEET8	T1	28.9	25.76	3.14		2.48	5.57897
HuSWEET9	CK		25.78
HuSWEET9	CK		25.79
HuSWEET9	CK		25.76
HuSWEET9	T1		25.78
HuSWEET9	T1		25.79
HuSWEET9	T1		25.76
HuSWEET10	CK	30.24	25.78	4.46		1.16	2.23457
HuSWEET10	CK	30.27	25.79	4.48		1.14	2.20381	2.22432	0.0177616	0.0628114
HuSWEET10	CK	30.22	25.76	4.46		1.16	2.23457
HuSWEET10	T1	30.14	25.78	4.36		1.26	2.39496
HuSWEET10	T1	30.21	25.79	4.42		1.2	2.2974	2.31937	0.0673405
HuSWEET10	T1	30.2	25.76	4.44		1.18	2.26577
HuSWEET11	CK		25.78
HuSWEET11	CK		25.79
HuSWEET11	CK		25.76
HuSWEET11	T1		25.78
HuSWEET11	T1		25.79
HuSWEET11	T1		25.76
HuSWEET12	CK	32.41	24.22	8.19		-0.01	0.993092
HuSWEET12	CK	32.36	24.19	8.17	8.18	0.01	1.00696	1.00002	0.00693154	0.00193815
HuSWEET12	CK	32.39	24.21	8.18		0	1
HuSWEET12	T1	32.54	24.22	8.32		-0.14	0.907519
HuSWEET12	T1	32.52	24.19	8.33		-0.15	0.90125	0.90543	0.00361923
HuSWEET12	T1	32.53	24.21	8.32		-0.14	0.907519
HuSWEET13	CK		24.22
HuSWEET13	CK		24.19
HuSWEET13	CK		24.21
HuSWEET13	T1		24.22
HuSWEET13	T1		24.19
HuSWEET13	T1		24.21
HuSWEET14	CK	30.87	24.22	6.65		1.53	2.88786
HuSWEET14	CK	30.83	24.19	6.64		1.54	2.90795	2.82389	0.128591	0.00140843
HuSWEET14	CK	30.97	24.21	6.76		1.42	2.67586
HuSWEET14	T1	30.36	24.22	6.14		2.04	4.11246
HuSWEET14	T1	30.26	24.19	6.07		2.11	4.31691	4.19014	0.110714
HuSWEET14	T1	30.34	24.21	6.13		2.05	4.14106
HuSWEET15	CK	33.67	24.22	9.45		-1.27	0.41466
HuSWEET15	CK	33.71	24.19	9.52		-1.34	0.395021	0.414985	0.0201293	0.0686481
HuSWEET15	CK	33.59	24.21	9.38		-1.2	0.435275
HuSWEET15	T1	33.75	24.22	9.53		-1.35	0.392292
HuSWEET15	T1	33.87	24.19	9.68		-1.5	0.353553	0.361666	0.0274835
HuSWEET15	T1	33.95	24.21	9.74		-1.56	0.339151
HuSWEET16	CK		24.22
HuSWEET16	CK		24.19
HuSWEET16	CK		24.21
HuSWEET16	T1		24.22
HuSWEET16	T1		24.19
HuSWEET16	T1		24.21
HuSWEET17	CK		24.22
HuSWEET17	CK		24.19
HuSWEET17	CK		24.21
HuSWEET17	T1	30.78	24.22	6.56		1.62	3.07375
HuSWEET17	T1	30.53	24.19	6.34		1.84	3.5801	3.32371	0.253236
HuSWEET17	T1	30.66	24.21	6.45		1.73	3.31728
HuSWEET18	CK		24.22
HuSWEET18	CK		24.19
HuSWEET18	CK		24.21
HuSWEET18	T1		24.22
HuSWEET18	T1		24.19
HuSWEET18	T1		24.21
HuSWEET19	CK	31.74	21.01	10.73		-1.39	0.381565
HuSWEET19	CK	31.45	21.02	10.43	10.5967	-1.09	0.469761	0.420092	0.0451415	0.0761485
HuSWEET19	CK	31.67	21.04	10.63		-1.29	0.408951
HuSWEET19	T1	31.78	21.01	10.77		-1.43	0.371131
HuSWEET19	T1	31.88	21.02	10.86		-1.52	0.348686	0.34469	0.0286485
HuSWEET19	T1	32.05	21.04	11.01		-1.67	0.314253
HuSWEET20	CK	31.96	21.01	10.95		-1.61	0.327598
HuSWEET20	CK	31.94	21.02	10.92		-1.58	0.334482	0.332963	0.00478923	0.0627876
HuSWEET20	CK	31.95	21.04	10.91		-1.57	0.336808
HuSWEET20	T1	31.79	21.01	10.78		-1.44	0.368567
HuSWEET20	T1	31.73	21.02	10.71		-1.37	0.386891	0.409496	0.0557788
HuSWEET20	T1	31.46	21.04	10.42		-1.08	0.473029
HuSWEET21	CK	29.11	21.01	8.1		1.24	2.36199
HuSWEET21	CK	29.21	21.02	8.19		1.15	2.21914	2.35926	0.138781	0.000424138
HuSWEET21	CK	29.06	21.04	8.02		1.32	2.49666
HuSWEET21	T1	27.24	21.01	6.23		3.11	8.63383
HuSWEET21	T1	27.35	21.02	6.33		3.01	8.05564	8.54259	0.448344
HuSWEET21	T1	27.22	21.04	6.18		3.16	8.9383
HuSWEET22	CK		21.01
HuSWEET22	CK		21.02
HuSWEET22	CK		21.04
HuSWEET22	T1		21.01
HuSWEET22	T1		21.02
HuSWEET22	T1		21.04
HuSWEET23	CK		21.01
HuSWEET23	CK		21.02
HuSWEET23	CK		21.04
HuSWEET23	T1		21.01
HuSWEET23	T1		21.02
HuSWEET23	T1		21.04
HuSWEET24	CK	30.19	21.01	9.18		0.16	1.11729
HuSWEET24	CK	30.13	21.02	9.11		0.23	1.17283	1.1358	0.0320705	0.351128
HuSWEET24	CK	30.22	21.04	9.18		0.16	1.11729
HuSWEET24	T1	30.21	21.01	9.2		0.14	1.10191
HuSWEET24	T1	30.21	21.02	9.19		0.15	1.10957	1.12272	0.0296651
HuSWEET24	T1	30.17	21.04	9.13		0.21	1.15669
HuSWEET25	CK		21.01
HuSWEET25	CK		21.02
HuSWEET25	CK		21.04
HuSWEET25	T1		21.01
HuSWEET25	T1		21.02
HuSWEET25	T1		21.04
HuSWEET26	CK	28.19	21.01	7.18		2.16	4.46915
HuSWEET26	CK	28.22	21.02	7.2		2.14	4.40762	4.29226	0.254964	0.320137
HuSWEET26	CK	28.38	21.04	7.34		2	4
HuSWEET26	T1	28.42	21.01	7.41		1.93	3.81055
HuSWEET26	T1	28.21	21.02	7.19		2.15	4.43828	4.14923	0.316793
HuSWEET26	T1	28.31	21.04	7.27		2.07	4.19887
HuSWEET27	CK	31.19	21.01	10.18		-0.84	0.558644
HuSWEET27	CK	31.13	21.02	10.11		-0.77	0.586417	0.559082	0.0271189	0.0947758
HuSWEET27	CK	31.29	21.04	10.25		-0.91	0.532185
HuSWEET27	T1	31.21	21.01	10.2		-0.86	0.550953
HuSWEET27	T1	31.31	21.02	10.29		-0.95	0.517632	0.524021	0.0243736
HuSWEET27	T1	31.37	21.04	10.33		-0.99	0.503478
HuSWEET28	CK		21.01
HuSWEET28	CK		21.02
HuSWEET28	CK		21.04
HuSWEET28	T1	33.47	21.01	12.46		-3.12	0.115023
HuSWEET28	T1	33.28	21.02	12.26		-2.92	0.132127	0.12405	0.00859136
HuSWEET28	T1	33.38	21.04	12.34		-3	0.125
Note: CK, at room temperature; T,at 4 °C treatment.
